# Supplementary material for: Saccharomyces cerevisiae adapted to grow in the presence of low-dose rapamycin exhibit altered amino acid metabolism
Source: Cell Commun Signal. 2018 Nov 20;16:85. doi: 10.1186/s12964-018-0298-y (PMC6245637; doi:10.1186/s12964-018-0298-y)
Supplement: Supplementary file 1 — Growth characteristics regarding the optimisation of the working concentration and the mode of administration of rapamycin (.xlsx format, single worksheet). (XLSX 16 kb) [file 12964_2018_298_MOESM1_ESM.xlsx]

## Sheet: info
Saccharomyces cerevisiae adapted to grow in the presence of low-dose rapamycin exhibit altered amino acid metabolism
Duygu Dikicioglua,b,c#, Elif Dereli Ekec*, Serpil Eraslanc**, Betul Kirdarc
a Department of Chemical Engineering and Biotechnology, University of Cambridge, Cambridge, United Kingdom
b Cambridge Systems Biology Centre, University of Cambridge, Cambridge, United Kingdom
c Department of Chemical Engineering, Bogazici University, Istanbul, Turkey
#Address correspondence to Duygu Dikicioglu, dd345@cam.ac.uk
Cellular and Molecular Life Sciences - Springer

## Sheet: shake-flask experiments
BY4743
in YPD shake flask (all at the time of inoculation)
Optical Density at 600 nm
TIME (hr)	control	10nM	20nM	200nM		TIME (hr)	control	10nM	5nM	2nM			OD (600nm) at harvest
0	0.02	0.02	0.021	0.021		0	0.02	0.023	0.027	0.022		control	1.334
8	0.102	0.043	0.043	0.043		25	1.297	0.701	0.907	0.784		2nM R1	1.523
13.5	0.651	0.099	0.115	0.107		56	1.289	1.531	1.597	1.554		2nM R2	1.579
24	1.249	0.462	0.438	0.445		81	1.378	1.61	1.637	1.633		0.5nM R1	1.582
73	1.369	1.642	1.636	1.624		105	1.414	1.616	1.648	1.624		0.5nM R2	1.582
100	1.379	1.713	1.708	1.701		130	1.409	1.693	1.67	1.687
148	1.382	1.75	1.748	1.754		172.5	1.365	1.73	1.698	1.71
168.5	1.354	1.731	1.698	1.72		197.5	1.403	1.721	1.731	1.724
190.5	1.371	1.746	1.729	1.746		222	1.428	1.742	1.74	1.716
pH at harvest	3.5	2.7	2.5	2.5		pH at harvest	2.82	2.43	2.41	2.52
μ (hr-1)	0.2541	0.1328	0.1298	0.1299		μ (hr-1)	0.166883	0.136681	0.140572	0.142935
doubling time (h)	2.72727	5.21837	5.33898	5.33487		doubling time (h)	4.15261	5.07022	4.92985	4.84837
yeast															yeast
in YPD shake flask (L - at the time of inoculation, E - induction)															in YPD shake flask (L - at the time of inoculation, E - induction)
Optical Density at 600 nm											gravimetric biomass measurements in 5 replicates				Optical Density at 600 nm										gravimetric biomass measurements in 5 replicates
TIME (hr)	control	100nM - L	200nM - L	300nM - L	400nM - L	100nM - E	200nM - E	300nM - E	400nM - E		replicates		biomass density (g/L)		TIME (hr)	control	100nM - L	50nM - L	20nM - L	400nM - E	500nM - E	700nM - E	1000nM - E		replicates		biomass density (g/L)
0	0.024	0.024	0.025	0.023	0.022	0.022	0.024	0.023	0.024		R1	control	0.2		0	0.019	0.021	0.019	0.023	0.02	0.02	0.02	0.021		R1	control	0.7
5	0.036	0.029	0.032	0.027	0.027	0.035	0.038	0.035	0.032		R2	control	0.4		12	0.221	0.044	0.046	0.054	0.231	0.228	0.225	0.217		R2	control	0.6
10	0.138	0.048	0.051	0.043	0.042	0.126	0.128	0.124	0.125		R3	control	0.5		14	0.476	0.057	0.062	0.065	0.483	0.468	0.463	0.475		R3	control	0.7
14	0.446	0.066	0.059	0.066	0.055	0.395	0.415	0.382	0.453		R4	control	0.3		15	0.634				0.652	0.666	0.669	0.672	pulse	R4	control	0.7
15	0.648	0.076	0.076	0.088	0.069	0.594	0.623	0.598	0.685		R5	control	0.3		19	1.12	0.062	0.079	0.086	1.072	1.07	1.058	1.04		R5	control	0.7
17	0.884					0.791	0.8	0.766	0.91	pulse	R1	100nM - L	0.7		28	1.324	0.166	0.239	0.334	1.432	1.444	1.425	1.476		R1	100nM - L	1.5
18	1.028	0.094	0.093	0.087	0.075	0.948	0.967	0.929	1.064		R2	100nM - L	1.2		53	1.32	1.081	1.26	1.363	1.539	1.51	1.56	1.554		R2	100nM - L	1.1
20	1.084	0.099	0.091	0.092	0.073	1.076	1.097	0.974	1.124		R3	100nM - L	1.3		80	1.419	1.553	1.645	1.659	1.6	1.567	1.604	1.607		R3	100nM - L	1.1
22	1.157	0.108	0.104	0.105	0.088	1.249	1.227	1.192	1.292		R4	100nM - L	0.5		101	1.416	1.672	1.69	1.661	1.597	1.561	1.626	1.606		R4	100nM - L	1.3
24	1.19	0.119	0.109	0.108	0.092	1.332	1.328	1.292	1.346		R5	100nM - L	0.5		127	1.425	1.709	1.73	1.685	1.588	1.578	1.635	1.631		R5	100nM - L	1.2
32	1.198	0.16	0.141	0.146	0.114	1.466	1.437	1.45	1.418		R1	200nM - L	0.5		149	1.458	1.695	1.724	1.686	1.599	1.582	1.622	1.648		R1	50nM - L	1.6
49	1.22	0.323	0.242	0.327	0.221	1.504	1.478	1.496	1.444		R2	200nM - L	1.6		200	1.456	1.75	1.77	1.717	1.624	1.588	1.639	1.65		R2	50nM - L	1.5
55	1.226	0.533	0.352	0.505	0.338	1.519	1.476	1.491	1.44		R3	200nM - L	1.1		270	1.421	1.754	1.735	1.706	1.611	1.613	1.618	1.677		R3	50nM - L	1.7
79	1.327	1.192	1.318	1.424	1.322	1.563	1.487	1.534	1.442		R4	200nM - L	1.5		390	1.41	1.702	1.721	1.712	1.63	1.592	1.64	1.631		R4	50nM - L	1.3
98	1.364	1.588	1.56	1.642	1.597	1.526	1.504	1.571	1.504		R5	200nM - L	2.6		μ (hr-1)	0.2282	0.0714	0.0887	0.0926	0.2264	0.2261	0.2258	0.2228		R5	50nM - L	1.6
120	1.341	1.682	1.676	1.746	1.723	1.544	1.554	1.498	1.518		R1	300nM - L	1.5		doubling time (h)	3.03681	9.70588	7.81285	7.4838	3.06095	3.06502	3.06909	3.11041		R1	20nM - L	1.7
168	1.316	1.693	1.718	1.764	1.728	1.594	1.569	1.573	1.509		R2	300nM - L	0.8												R2	20nM - L	1.6
216	1.335	1.677	1.661	1.783	1.752	1.641	1.527	1.604	1.472		R3	300nM - L	1.2												R3	20nM - L	1.5
288	1.325	1.683	1.733	1.774	1.78	1.643	1.544	1.618	1.493		R4	300nM - L	1.3												R4	20nM - L	1.6
384	1.306	1.716	1.723	1.759	1.737	1.718	1.579	1.606	1.532		R5	300nM - L	0.8												R5	20nM - L	1.6
μ (hr-1)	0.2866	0.0534	0.0449	0.0535	0.0464	0.2793	0.2765	0.2784	0.291		R1	400nM - L	1.3												R1	400nM - E	1
doubling time (h)	2.418	12.9775	15.4343	12.9533	14.9353	2.4812	2.50633	2.48922	2.38144		R2	400nM - L	1.5												R2	400nM - E	1.3
											R3	400nM - L	2												R3	400nM - E	1.4
											R4	400nM - L	1.6												R4	400nM - E	1.2
											R5	400nM - L	1.6												R5	400nM - E	1.3
											R1	100nM - E	0.8												R1	500nM - E	1.2
											R2	100nM - E	1.3												R2	500nM - E	1.2
											R3	100nM - E	1.1												R3	500nM - E	1.4
											R4	100nM - E	0.8												R4	500nM - E	1
											R5	100nM - E	1.2												R5	500nM - E	0.9
											R1	200nM - E	0.8												R1	700nM - E	1.5
											R2	200nM - E	0.8												R2	700nM - E	1.6
											R3	200nM - E	1.1												R3	700nM - E	1.4
											R4	200nM - E	1.1												R4	700nM - E	1.4
											R5	200nM - E	0.9												R5	1000nM - E	1.4
											R1	300nM - E	0.5												R1	1000nM - E	1.2
											R2	300nM - E	0.7												R2	1000nM - E	1.6
											R3	300nM - E	0.8												R3	1000nM - E	1.4
											R4	300nM - E	0.6												R4	1000nM - E	1.3
											R5	300nM - E	0.6
											R1	400nM - E	0.2
											R2	400nM - E	0.7
											R3	400nM - E	0.6
											R4	400nM - E	0.7
											R5	400nM - E	0.4
