# Supplementary material for: Saccharomyces cerevisiae adapted to grow in the presence of low-dose rapamycin exhibit altered amino acid metabolism
Source: Cell Commun Signal. 2018 Nov 20;16:85. doi: 10.1186/s12964-018-0298-y (PMC6245637; doi:10.1186/s12964-018-0298-y)
Supplement: Supplementary file 2 — Growth characteristics and exometabolite levels of air±pH ± cultures of yeast inoculated into 2 nM rapamycin-containing medium (.xlsx format, seven worksheets including legend; data on fermentation characteristics, optical density, biomass density, exometabolite levels, exometabolite yields, and comparison of agitation at 400 rpm vs 800 rpm provided in separate worksheets). (XLSX 35 kb) [file 12964_2018_298_MOESM2_ESM.xlsx]

## Sheet: info
Saccharomyces cerevisiae adapted to grow in the presence of low-dose rapamycin exhibit altered amino acid metabolism
Duygu Dikicioglua,b,c#, Elif Dereli Ekec*, Serpil Eraslanc**, Betul Kirdarc
a Department of Chemical Engineering and Biotechnology, University of Cambridge, Cambridge, United Kingdom
b Cambridge Systems Biology Centre, University of Cambridge, Cambridge, United Kingdom
c Department of Chemical Engineering, Bogazici University, Istanbul, Turkey
#Address correspondence to Duygu Dikicioglu, dd345@cam.ac.uk
Cellular and Molecular Life Sciences - Springer

## Sheet: legend
air+pH+:	dissolved oxygen controlled >90%, pH=5.5
air+pH-:	dissolved oxygen controlled >90%, pH monitored
air-pH+:	dissolved oxygen monitored, pH=5.5
air-pH-:	dissolved oxygen monitored, pH monitored
C1:	control replicate 1
C2:	control replicate 2
R1:	rapamycin-treated replicate 1
R2:	rapamycin-treated replicate 2
rX:	replicate X
e:	sample collection at exponential phase
s:	sample collection at stationary phase

## Sheet: fermenter
		CO2 (%)	O2 (%)	extracellular pH	pO2 (% of fully saturated)
air+pH+ C1	e	1.63	20.53	5.44	86.9
air+pH+ C1	s	0.31	20.48	5.51	89.4
air+pH+ C2	e	0.95	20.67	5.44	98.6
air+pH+ C2	s	0.17	20.57	5.45	97.2
air+pH- C1	e	9.97	20.74	3.66	97.3
air+pH- C1	s	11.1	20.73	2.83	99
air+pH- C2	e	0.4	22.27	3.84	97.4
air+pH- C2	s	0.13	19.53	2.81	101.1
air-pH+ C1	e	0.14	16.7	5.44	45.2
air-pH+ C1	s	0.04	18.91	5.45	0
air-pH+ C2	e	0.18	20.86	5.45	62.7
air-pH+ C2	s	-10.93	20.91	5.45	70.2
air-pH- C1	e	3.57	20.03	3.56	58.4
air-pH- C1	s	5.1	19.93	2.9	1.9
air-pH- C2	e	13	22.96	3.57	54.7
air-pH- C2	s	0.06	19.66	2.96	4.1
air+pH+ R1	e	0.77	22.65	5.45	95
air+pH+ R1	s	0.1	20.19	5.44	95.2
air+pH+ R2	e	10.96	20.67	5.44	98.2
air+pH+ R2	s	10.96	20.57	5.56	91.8
air+pH- R1	e	0.67	20.64	3.29	94.2
air+pH- R1	s	0.09	20.64	2.67	94.3
air+pH- R2	e	0.34	20.75	3.39	93.9
air+pH- R2	s	0.03	20.71	2.76	91.8
air-pH+ R1	e	10	15.77	5.44	44.9
air-pH+ R1	s	0.18	20.9	5.48	0
air-pH+ R2	e	10	18.12	5.44	49
air-pH+ R2	s	0.17	20.88	5.47	0.7
air-pH- R1	e	10	12.82	3.39	34.8
air-pH- R1	s	8.68	20.58	2.92	0
air-pH- R2	e	10	14.35	3.36	42.1
air-pH- R2	s	3.97	20.72	2.92	1.7

## Sheet: OD(600)
	C1				C2				R1				R2				*	sampling times
air+pH+
	Time (h)	OD (600 nm)			Time (h)	OD (600 nm)			Time (h)	OD (600 nm)			Time (h)	OD (600 nm)
	0.07	0.046			0.05	0.038			0.04	0.039			0.02	0.043
	5.68	0.38			5.69	0.359			4.66	0.225			4.59	0.222
	7.05	0.607			7.06	0.567			6.49	0.43			6.42	0.463
	8.85	0.895	*		8.83	0.842	*		7.75	0.577			7.69	0.651
	23.24	1.597			23.22	1.612			9.54	0.801	*		9.28	0.913	*
	29.1	1.591	*		29.11	1.601	*		23.68	1.751			23.6	1.696
									25.53	1.742	*		25.45	1.709	*
µs (h-1)		0.3478				0.3633				0.3567				0.3393
air+pH-
	Time (h)	OD (600 nm)			Time (h)	OD (600 nm)			Time (h)	OD (600 nm)			Time (h)	OD (600 nm)
	0	0.082			0.02	0.044			0.02	0.032			0.05	0.041
	3.46	0.132			2.91	0.111			3.45	0.147			3.45	0.152
	5.11	0.252			6.08	0.417			6.34	0.482			6.32	0.472
	6.85	0.54			7.5	0.624	*		7.41	0.643			7.42	0.649
	7.85	0.634	*		23.4	1.492			8.17	0.792	*		8.16	0.772	*
	30.2	1.734			24.91	1.48			23.74	1.43			23.72	1.438
	31.5	1.383							25.7	1.413	*		25.7	1.432	*
	32.09	1.362							29.65	1.399			29.63	1.423
	33.36	1.404	*						49.67	1.4			49.67	1.448
µs (h-1)		0.4158				0.364				0.3984				0.3688
air-pH+
	Time (h)	OD (600 nm)			Time (h)	OD (600 nm)			Time (h)	OD (600 nm)			Time (h)	OD (600 nm)
	0	0.028			0	0.022			0.01	0.021			0	0.027
	2.87	0.058			2.92	0.056			2.94	0.052			2.84	0.059
	4.89	0.125			5.58	0.187			4.58	0.114			4.53	0.112
	6.08	0.215			7.62	0.442			6.37	0.253			6.32	0.23
	8.36	0.455			8.39	0.504			7.63	0.393			7.52	0.364
	9.42	0.59			9.61	0.686	*		8.57	0.524			8.54	0.47
	10.45	0.702	*		12.68	1.217			9.57	0.69			9.47	0.593
	12.48	1.001			23.6	1.623			10.06	0.738	*		10.6	0.733	*
	20.6	1.545			24.87	1.55			23.68	1.579			23.63	1.522
	22.28	1.548	*		26.18	1.633	*		25.86	1.488			25.85	1.497
									29.27	1.485	*		29.14	1.509	*
µs (h-1)		0.3262				0.3755				0.3713				0.3291
air-pH-
	Time (h)	OD (600 nm)			Time (h)	OD (600 nm)			Time (h)	OD (600 nm)			Time (h)	OD (600 nm)
	0	0.044			0.24	0.058			0.05	0.024			0.11	0.026
	2.61	0.061			3.64	0.163			3.81	0.123			3.82	0.128
	4.58	0.12			5.26	0.303			6.36	0.363			6.37	0.372
	6.72	0.258			7.03	0.523			8.66	0.675			8.68	0.726
	9.11	0.491			8.51	0.742	*		9.94	0.875	*		9.76	0.844	*
	9.6	0.59			30.37	1.349			24.18	1.405			24.19	1.445
	9.95	0.604	*		31.64	1.342	*		25.98	1.413	*		26.04	1.435	*
	20.6	1.479
	21.88	1.358
	23.21	1.334
	24.69	1.346	*
µs (h-1)		0.3149				0.3149				0.3945				0.3942

## Sheet: biomass_density
		cell density (mg/ml)				cell density (mg/ml)		mean biomass density (mg/ml)
air+pH+ C1	e	0.5		air+pH+ R1	e	0.1		air+pH+ C1	e	0.42 ± 0.19
air+pH+ C1	e	0.7		air+pH+ R1	e	0.6		air+pH+ C1	s	1.46 ± 0.21
air+pH+ C1	e	0.4		air+pH+ R1	e	0.3		air+pH+ C2	e	0.40 ± 0.12
air+pH+ C1	e	0.2		air+pH+ R1	e	0.4		air+pH+ C2	s	1.40 ± 0.14
air+pH+ C1	e	0.3		air+pH+ R1	e	0.2		air+pH- C1	e	0.72 ± 0.13
air+pH+ C1	s	1.7		air+pH+ R1	s	1.4		air+pH- C1	s	1.58 ± 0.27
air+pH+ C1	s	1.2		air+pH+ R1	s	1.4		air+pH- C2	e	0.76 ± 0.11
air+pH+ C1	s	1.3		air+pH+ R1	s	1.4		air+pH- C2	s	1.02 ± 0.43
air+pH+ C1	s	1.6		air+pH+ R1	s	1.5		air-pH+ C1	e	0.68 ± 0.23
air+pH+ C1	s	1.5		air+pH+ R1	s	1.4		air-pH+ C1	s	1.42 ± 0.22
air+pH+ C2	e	0.4		air+pH+ R2	e	0.6		air-pH+ C2	e	0.74 ± 0.13
air+pH+ C2	e	0.4		air+pH+ R2	e	0.3		air-pH+ C2	s	1.62 ± 0.30
air+pH+ C2	e	0.5		air+pH+ R2	e	0.5		air-pH- C1	e	0.16 ± 0.05
air+pH+ C2	e	0.5		air+pH+ R2	e	0.6		air-pH- C1	s	0.58 ± 0.04
air+pH+ C2	e	0.2		air+pH+ R2	e	0.4		air-pH- C2	e	0.18 ± 0.11
air+pH+ C2	s	1.6		air+pH+ R2	s	1.3		air-pH- C2	s	0.62 ± 0.14
air+pH+ C2	s	1.3		air+pH+ R2	s	1.2		air+pH+ R1	e	0.32 ± 0.19
air+pH+ C2	s	1.5		air+pH+ R2	s	1		air+pH+ R1	s	1.42 ± 0.04
air+pH+ C2	s	1.3		air+pH+ R2	s	1.2		air+pH+ R2	e	0.48 ± 0.13
air+pH+ C2	s	1.3		air+pH+ R2	s			air+pH+ R2	s	1.17 ± 0.13
air+pH- C1	e	0.8		air+pH- R1	e	0.3		air+pH- R1	e	0.27 ± 0.15
air+pH- C1	e	0.6		air+pH- R1	e			air+pH- R1	s	1.06 ± 0.05
air+pH- C1	e	0.6		air+pH- R1	e			air+pH- R2	e	0.64 ± 0.17
air+pH- C1	e	0.9		air+pH- R1	e	0.1		air+pH- R2	s	0.96 ± 0.28
air+pH- C1	e	0.7		air+pH- R1	e	0.4		air-pH+ R1	e	0.52 ± 0.29
air+pH- C1	s	1.8		air+pH- R1	s	1.1		air-pH+ R1	s	1.00 ± 0.27
air+pH- C1	s	1.2		air+pH- R1	s	1.1		air-pH+ R2	e	0.82 ± 0.36
air+pH- C1	s	1.4		air+pH- R1	s	1		air-pH+ R2	s	1.24 ± 0.17
air+pH- C1	s	1.8		air+pH- R1	s	1		air-pH- R1	e	0.23 ± 0.00
air+pH- C1	s	1.7		air+pH- R1	s	1.1		air-pH- R1	s	0.86 ± 0.26
air+pH- C2	e	0.8		air+pH- R2	e	0.5		air-pH- R2	e	0.23 ± 0.10
air+pH- C2	e	0.9		air+pH- R2	e	0.6		air-pH- R2	s	0.76 ± 0.15
air+pH- C2	e	0.8		air+pH- R2	e	0.5
air+pH- C2	e	0.6		air+pH- R2	e	0.9
air+pH- C2	e	0.7		air+pH- R2	e	0.7
air+pH- C2	s	1.3		air+pH- R2	s	0.9
air+pH- C2	s	1.3		air+pH- R2	s	1.1
air+pH- C2	s	1.4		air+pH- R2	s	0.5
air+pH- C2	s	0.6		air+pH- R2	s	1.2
air+pH- C2	s	0.5		air+pH- R2	s	1.1
air-pH+ C1	e	0.9		air-pH+ R1	e	0.3
air-pH+ C1	e	0.7		air-pH+ R1	e	0.2
air-pH+ C1	e	0.5		air-pH+ R1	e	0.9
air-pH+ C1	e	0.4		air-pH+ R1	e	0.7
air-pH+ C1	e	0.9		air-pH+ R1	e	0.5
air-pH+ C1	s	1.2		air-pH+ R1	s	1.2
air-pH+ C1	s	1.7		air-pH+ R1	s	1
air-pH+ C1	s	1.3		air-pH+ R1	s	0.6
air-pH+ C1	s	1.6		air-pH+ R1	s	1.3
air-pH+ C1	s	1.3		air-pH+ R1	s	0.9
air-pH+ C2	e	0.6		air-pH+ R2	e	0.4
air-pH+ C2	e	0.9		air-pH+ R2	e	0.7
air-pH+ C2	e	0.8		air-pH+ R2	e	1.2
air-pH+ C2	e	0.8		air-pH+ R2	e	0.6
air-pH+ C2	e	0.6		air-pH+ R2	e	1.2
air-pH+ C2	s	1.6		air-pH+ R2	s	1.2
air-pH+ C2	s	1.2		air-pH+ R2	s	1.1
air-pH+ C2	s	1.5		air-pH+ R2	s	1.3
air-pH+ C2	s	2		air-pH+ R2	s	1.5
air-pH+ C2	s	1.8		air-pH+ R2	s	1.1
air-pH- C1	e	0.2		air-pH- R1	e	0.3
air-pH- C1	e	0.1		air-pH- R1	e	0.3
air-pH- C1	e	0.2		air-pH- R1	e	0.3
air-pH- C1	e	0.2		air-pH- R1	e
air-pH- C1	e	0.1		air-pH- R1	e
air-pH- C1	s	0.6		air-pH- R1	s	0.8
air-pH- C1	s	0.5		air-pH- R1	s	1.2
air-pH- C1	s	0.6		air-pH- R1	s	1
air-pH- C1	s	0.6		air-pH- R1	s	0.5
air-pH- C1	s	0.6		air-pH- R1	s	0.8
air-pH- C2	e	0.3		air-pH- R2	e	0.3
air-pH- C2	e	0.3		air-pH- R2	e	0.1
air-pH- C2	e	0.1		air-pH- R2	e	0.2
air-pH- C2	e	0.1		air-pH- R2	e	0.3
air-pH- C2	e	0.1		air-pH- R2	e
air-pH- C2	s	0.6		air-pH- R2	s	0.8
air-pH- C2	s	0.8		air-pH- R2	s	0.5
air-pH- C2	s	0.7		air-pH- R2	s	0.9
air-pH- C2	s	0.6		air-pH- R2	s	0.8
air-pH- C2	s	0.4		air-pH- R2	s	0.8

## Sheet: exometabolites
[amino acid] (ng/ml)	air+pH+ C1	air+pH+ C2	air+pH-C1	air+pH-C2	air-pH+C1	air-pH+C2	air-pH-C1	air-pH-C2	air+pH+ R1	air+pH+ R2	air+pH-R1	air+pH-R2	air-pH+R1	air-pH+R2	air-pH-R1	air-pH-R2
Alanine	2.161	2.4627	2.4711	2.7081	1.5062	1.6692	2.0361	2.2673	1.7105	1.9173	2.3993	2.6707	1.4443	1.7501	2.8315	2.3126
Arginine	2.4989	2.3201	2.0213	1.7176	0.8357	0.7872	2.1122	2.103	3.0927	4.0995	1.3062	1.8583	0.8241	0.9505	2.6017	3.2807
Asparagine	5.304	5.0043	4.1204	4.3092	4.5377	4.7607	3.6193	4.0785	5.2615	5.1496	4.324	4.5986	5.3452	6.143	5.4031	5.2147
Aspartic acid	0.7044	0.692	0.5692	0.5453	0.7044	0.7227	0.5583	0.5535	0.6289	0.6857	0.4367	0.5712	0.6954	0.5999	0.7002	0.685
Cysteine	0.0974	0.0708	0.1375	0.1284	0.0705	0.0627	0.1592	0.1619	0.1538	0.1617	0.1034	0.1211	0.0347	0.0531	0.1491	0.1932
Glutamic acid	27.0885	22.9801	27.7602	25.0072	18.2993	19.9752	22.2887	25.1063	26.4491	26.7658	32.9809	34.713	25.9105	27.0413	30.7593	33.4443
Glutamine	0.4778	0.3884	0.2757	0.2717	0.7545	0.5842	0.61	0.3585	0.6186	0.591	0.2993	0.3159	0.7476	0.6929	0.4299	0.4805
Glycine	25.0046	26.7698	27.6392	27.7955	12.0866	11.0551	10.9901	28.3244	6.0963	6.0425	24.5747	29.7125	8.038	9.3679	43.5892	35.3621
Histidine	10.1241	11.021	15.1874	12.3931	16.2858	13.6351	14.1261	13.8731	7.6757	7.1945	9.0221	12.241	13.5606	14.1241	10.7884	13.4392
Isoleucine	12.5878	13.8164	17.7122	15.7011	19.5225	20.6956	19.4176	13.2205	12.7238	11.7352	6.7408	9.8574	19.0778	21.8195	9.6704	6.9898
Leucine	12.6526	13.7861	17.9066	16.0344	19.3437	21.0279	19.5119	13.2649	12.7749	11.9357	6.6443	9.6375	18.438	20.9793	9.3572	6.748
Lysine	0.4925	0.4226	0.2927	0.2919	0.7682	0.5979	0.6451	0.3658	0.6194	0.5959	0.3078	0.3321	0.7805	0.7204	0.4672	0.5411
Methionine	0.0321	0.0467	0.0132	0.0216	0.1261	0.1105	0.0092	0.0114	0.0828	0.0969	0.0134	0.0086	0.0416	0.0534	0.0305	0.0151
Phenylalanine	0.6771	0.7196	0.8457	0.7338	0.9136	0.9815	0.966	0.7506	0.8321	0.836	0.328	0.7804	1.213	1.2602	0.6658	0.5943
Proline	1.0954	1.1141	1.0495	0.8905	0.374	0.3989	0.3769	1.1275	0.3119	0.3519	0.9191	0.9219	0.2619	0.2708	1.0076	1.152
Serine	0.3365	0.4192	0.3523	0.3885	0.4208	0.4469	0.3672	0.2553	0.3833	0.3477	0.3504	0.3297	0.4252	0.4391	0.4293	0.4793
Threonine	1.3688	1.3665	0.139	0.1422	0.0766	0.0817	1.0097	1.0708	1.1047	1.1781	1.2462	1.3417	0.9552	1.096	1.2096	1.3162
Tryptophan	0.0053	0.0119	0.0253	0.0125	0.0337	0.0463	0.0504	0.0292	0.0127	0.0106	0.0023	0.0073	0.0132	0.0125	0.0137	0.0118
Tyrosine	0.2727	0.3191	0.3734	0.2905	0.373	0.3827	0.375	0.3388	0.3935	0.4168	0.2767	0.4033	0.4168	0.4081	0.37	0.4848
Valine	5.3573	4.2186	8.1035	6.4267	3.6531	3.9862	5.4606	7.3484	3.6306	3.6757	7.5638	7.8961	3.9007	3.8982	7.5804	7.8281
[TCA cycle intermediate] (ng/ml)	air+pH+ C1	air+pH+ C2	air+pH-C1	air+pH-C2	air-pH+C1	air-pH+C2	air-pH-C1	air-pH-C2	air+pH+ R1	air+pH+ R2	air+pH-R1	air+pH-R2	air-pH+R1	air-pH+R2	air-pH-R1	air-pH-R2
Citric acid	2.1973	2.183	1.6164	1.6066	1.3033	1.2732	1.1054	1.0701	1.0419	1.013	0.93	0.9372	0.8686	0.8354	0.7876	0.7935
Fumaric acid	0.4826	0.4574	0.488	0.4168	0.3986	0.407	0.371	0.4368	0.4568	0.448	0.3333	0.3778	0.3384	0.6406	0.4442	0.6552
Isocitric acid	3.3171	2.9771	2.3332	2.1711	2.0088	1.8415	1.6004	1.5497	1.509	1.4674	1.3479	1.2975	1.2593	1.2114	1.1862	1.1509
Malic acid	0.4595	0.4447	0.3327	0.3482	0.3195	0.2916	0.3074	0.3228	0.2456	0.2544	0.414	0.383	0.261	0.3317	0.3406	0.3432
Succinic acid	0.9457	0.8994	0.7075	0.7088	0.9903	0.6518	1.1181	1.0731	1.1841	1.1855	1.1446	1.1415	0.9316	1.055	1.6278	1.8632
alpha-Ketoglutaric acid	0.1012	0.1369	0.4486	0.3888	0.111	0.6197	0.3121	0.3518	0.1184	0.2562	1.3572	1.2869	0.0689	1.0622	2.5417	0.8001
cis-Aconitic acid	0.5006	0.5079	0.6557	0.6605	0.265	0.2761	0.5824	0.8213	0.0695	0.881	0.8691	0.6658	0.2466	1.2698	1.273	0.7544
Sodium pyruvate	0.0178	0.0213	0.0428	0.0449	0.0236	0.0248	0.0448	0.057	0.0147	0.0677	0.0704	0.3476	0.0137	0.7815	0.7886	0.6216
[substrate/byproduct] (g/L)	air+pH+C1	air+pH+C2	air+pH-C1	air+pH-C2	air-pH+C1	air-pH+C2	air-pH-C1	air-pH-C2	air+pH+R1	air+pH+R2	air+pH-R1	air+pH-R2	air-pH+R1	air-pH+R2	air-pH-R1	air-pH-R2
Glucose	13.58	13.98	12.93	12.25	12.48	11.88	13.9	13.46	11.31	10.31	12.41	11.59	12.43	11.75	12.3	11.46
Ethanol	1.56	1.6	1.39	1.47	1.97	2.03	1.17	1.13	1.34	1.24	1.42	1.62	1.84	2.26	2.52	2.68
Glycerol	0.2	0.2	0.13	0.11	0.39	0.39	0.27	0.27	0.19	0.23	0.16	0.14	0.4	0.46	0.26	0.22
Consumed Ammonia (g/L)	0.103636	0.103636	0.103636	0.103636	0.0836364	0.0636364	0.103636	0.123636	0.103636	0.103636	0.103636	0.143636	0.0836364	0.103636	0.0836364	0.103636

## Sheet: metabolite_yields
since the OD exp differences between rap and control samples are not significant in air+pH+ and air-pH-, they were omitted from this analysis
metabolite yield	air+pH- C1	air+pH- C2	air-pH+ C1	air-pH+ C2	air+pH- R1	air+pH- R2	air-pH+ R1	air-pH+ R2
Alanine (ng/(ml OD))	3.89763	4.3399	2.14558	2.43324	3.02942	3.45946	1.95705	2.38759
Arginine (ng/(ml OD))	3.18817	2.75256	1.19046	1.14752	1.64924	2.40712	1.11667	1.29673
Asparagine (ng/(ml OD))	6.49905	6.90577	6.46396	6.9398	5.4596	5.95674	7.24282	8.38063
Aspartic acid (ng/(ml OD))	0.897792	0.873878	1.00342	1.0535	0.551389	0.739896	0.942276	0.818417
Cysteine (ng/(ml OD))	0.216877	0.205769	0.100427	0.0913994	0.130556	0.156865	0.047019	0.072442
Glutamic acid (ng/(ml OD))	43.7858	40.0756	26.0674	29.1184	41.6426	44.965	35.1091	36.8913
Glutamine (ng/(ml OD))	0.434858	0.435417	1.07479	0.851603	0.377904	0.409197	1.01301	0.945293
Glycine (ng/(ml OD))	43.595	44.5441	17.2174	16.1153	31.0287	38.4877	10.8916	12.7802
Histidine (ng/(ml OD))	23.9549	19.8607	23.1991	19.8762	11.3915	15.8562	18.3748	19.2689
Isoleucine (ng/(ml OD))	27.9372	25.162	27.8098	30.1685	8.51111	12.7687	25.8507	29.7674
Leucine (ng/(ml OD))	28.2438	25.6962	27.5551	30.6529	8.38927	12.4838	24.9837	28.6211
Lysine (ng/(ml OD))	0.461672	0.467788	1.0943	0.871574	0.388636	0.430181	1.05759	0.98281
Methionine (ng/(ml OD))	0.0208202	0.0346154	0.17963	0.161079	0.0169192	0.0111399	0.0563686	0.0728513
Phenylalanine (ng/(ml OD))	1.33391	1.17596	1.30142	1.43076	0.414141	1.01088	1.64363	1.71924
Proline (ng/(ml OD))	1.65536	1.42708	0.532764	0.581487	1.16048	1.19417	0.354878	0.369441
Serine (ng/(ml OD))	0.555678	0.622596	0.59943	0.651458	0.442424	0.427073	0.576152	0.599045
Threonine (ng/(ml OD))	0.219243	0.227885	0.109117	0.119096	1.57348	1.73795	1.29431	1.49523
Tryptophan (ng/(ml OD))	0.0399054	0.0200321	0.0480057	0.0674927	0.00290404	0.00945596	0.0178862	0.0170532
Tyrosine (ng/(ml OD))	0.588959	0.465545	0.531339	0.557872	0.349369	0.522409	0.56477	0.556753
Valine (ng/(ml OD))	12.7815	10.2992	5.20385	5.81079	9.55025	10.2281	5.2855	5.31814
biomass (mg/(l OD))	1.13565	1.21795	0.968661	1.07872	0.3367	0.829016	0.704607	1.11869
CO2_Value (/OD)	15.7256	0.641026	0.19943	0.262391	0.84596	0.440415	13.5501	13.6426
O2_Value (/OD)	32.7129	35.6891	23.7892	30.4082	26.0606	26.8782	21.3686	24.7203
pH_Value (/OD)	5.77287	6.15385	7.74929	7.94461	4.15404	4.39119	7.37127	7.42156
pO2_Value (/OD)	153.47	156.09	64.3875	91.3994	118.939	121.632	60.8401	66.8486
citric acid (ng/(ml OD))	2.54953	2.57468	1.85655	1.85598	1.17424	1.21399	1.17696	1.1397
fumaric acid (ng/(ml OD))	0.769716	0.667949	0.567806	0.593294	0.420833	0.489378	0.458537	0.873943
isocitric acid (ng/(ml OD))	3.68013	3.47933	2.86154	2.6844	1.70189	1.6807	1.70637	1.65266
malic acid (ng/(ml OD))	0.524763	0.558013	0.455128	0.425073	0.522727	0.496114	0.353659	0.452524
succinic acid (ng/(ml OD))	1.11593	1.1359	1.41068	0.950146	1.4452	1.47863	1.26233	1.43929
alpha-keto glutaric acid (ng/(ml OD))	0.707571	0.623077	0.15812	0.903353	1.71364	1.66697	0.0933604	1.44911
cis-aconitic acid (ng/(ml OD))	1.03423	1.05849	0.377493	0.402478	1.09735	0.862435	0.334146	1.73233
p-aminobenzoic acid (ng/(ml OD))	0.0705047	0.0657051	0.127778	0.127843	0.0507576	0.0661917	0.0611111	0.0300136
sodium pyruvate (ng/(ml OD))	0.0675079	0.0719551	0.0336182	0.0361516	0.0888889	0.450259	0.0185637	1.06617
	air+pH- C	air-pH+ C	air+pH- R	air-pH+ R
Consumed Glucose (g/(l OD))	11.7806	11.268	10.2302	10.7546
Ethanol (g/(l OD))	2.27345	2.88184	1.94373	2.78722
Glycerol (g/(l OD))	0.190779	0.56196	0.191816	0.584636
Consumed Ammonia (g/(l OD))	1.19237	1.12392	0.933504	1.03331

## Sheet: agitation400vs800rpm
R-treated_400rpm_air-pH-			R-treated_800rpm_air-pH-	OD (600 nm)				µs,400 rpm (h-1)	0.2502
Time (h)	OD (600 nm)		Time (h)	R1	R2	R3		µs,800 rpm R1 (h-1)	0.3934
0	0		0.05	0.025	0.024	0.026		µs,800 rpm R2 (h-1)	0.3945
3.1	0.05		3.81	0.1255	0.123	0.128		µs,800 rpm R3 (h-1)	0.3924
6.21	0.12		6.36	0.3675	0.363	0.372		µs,800 rpm (h-1)	0.393 ± 0.001
10	0.32		8.66	0.7005	0.675	0.726		improvement	57.1	%
13.02	0.59		9.94	0.8595	0.875	0.844
17	0.974		24.18	1.425	1.405	1.445
23	1.295		25.98	1.424	1.413	1.435
25	1.41
28	1.42
30	1.44
Worksheet-specific legend
R-treated:	rapamycin treated
RX:	replicate X
µs:	specific growth rate
